# Supplementary material for: Feeding Fiber-Bound Polyphenol Ingredients at Different Levels Modulates Colonic Postbiotics to Improve Gut Health in Dogs
Source: Animals (Basel). 2022 Mar 2;12(5):627. doi: 10.3390/ani12050627 (PMC8909809; doi:10.3390/ani12050627)
Supplement: Supplementary file 1 [file animals-12-00627-s001.zip]

Archive with 1 entries (1 files):
- animals-1596852-supplementary.pdf
